# Supplementary material for: Fenugreek Seed Powder Attenuates Lead-Induced Hepatic Injury and Renal Dysfunction in Male Mice Co-Exposed to Escalating Lead Doses
Source: Curr Issues Mol Biol. 2026 Jun 24;48(7):650. doi: 10.3390/cimb48070650 (PMC13406765; doi:10.3390/cimb48070650)
Supplement: Supplementary file 1 [file cimb-48-00650-s001.zip]

Archive with 1 entries (1 files):
- cimb-4361510-supplementary.pdf
